# Supplementary material for: Usability evaluation of the Computer-Based Health Evaluation System (CHES) eDiary for patients with faecal incontinence: a pilot study
Source: BMC Med Inform Decis Mak. 2022 Mar 28;22:81. doi: 10.1186/s12911-022-01818-5 (PMC8962247; doi:10.1186/s12911-022-01818-5)
Supplement: Supplementary file 2 — Additional file 2: Appendix 3. Anonymized dataset used in the publication. [file 12911_2022_1818_MOESM2_ESM.xlsx]

## Sheet: Appendix_3_Anonymized_data_Lehm
Appendix 3 to: Lehmann et al., 2022, BMC Med Inform Decis Mak
ID	date_t1	age	sex	confident with internet	device_pc	device_laptop	device_tablet	device_smart	device_sonst	internet_frequency	stool_frequency	stool_consistency	stool_need_to_squeeze	stool_winds	stool_sense_of_urgency	stool_hard	stool_thin	stool_emptying	stool_disturbance	information_comprehensible	information_comprehensible_reason	inter_01_t1	inter_01_t1_r	inter_02_t1	inter_02_t1_r	inter_03_t1	inter_03_t1_r	inter_04_t1	inter_04_t1_r	inter_05_t1	inter_05_t1_r	inter_06_t1	inter06_t1_r	inter_07_t1	inter_07_t1_r	SUS_01_t1	SUS_02_t1	SUS_03_t1	SUS_04_t1	SUS_05_t1	SUS_06_t1	SUS_07_t1	SUS_08_t1	SUS_09_t1	SUS_10_t1	pap_vs_app_01	pap_vs_app_01_u	pap_vs_app_02	pap_vs_app_03
5	2021-02-09	55	female	yes	no	no	yes	yes	no	Several times a day	> Once a day	shaped	Never	Mostly (daily)	Frequently (> = 1 per week)	Frequently (> = 1 per week)	Frequently (> = 1 per week)	Sometimes (<1 per week)	strong	yes		yes		yes		yes		yes		yes		yes		no	Survey took place before 16:00	4	1	5	1	5	1	5	1	5	1	no		app	app
6	2021-02-22	82	female	yes	no	no	yes	yes	no	Several times a day	> Once a day	shaped	Sometimes (<1 per week)	Frequently (> = 1 per week)	Sometimes (<1 per week)	Never	Never	Mostly (daily)	strong	yes		yes		yes		yes		yes		yes		yes		no	Survey took place before 16:00	5	1	4	1	5	1	2	1	5	1	no		paper	app
8	2021-03-03	58	female	yes	yes	no	yes	yes	no	Several times a day	> Once a day	shaped	Never	Sometimes (<1 per week)	Sometimes (<1 per week)	Never	Sometimes (<1 per week)	Sometimes (<1 per week)	a little	yes		yes		yes		yes		yes		yes		yes		no	Survey took place before 16:00	5	1	5	1	5	1	5	1	5	1	no		app	app
9	2021-03-25	66	masculine	yes	no	yes	no	yes	no	Once a day	> Once a day	shaped	Never	Sometimes (<1 per week)	Frequently (> = 1 per week)	Frequently (> = 1 per week)	Frequently (> = 1 per week)	Mostly (daily)	strong	yes		yes		yes		yes		yes		yes		yes		no	Survey took place before 16:00	5	1	5	1	5	1	5	1	5	1	no		app	app
10	2021-03-29	67	female	yes	yes	no	no	yes	no	Several times a day	> 3x per week / daily	shaped	Never	Frequently (> = 1 per week)	Frequently (> = 1 per week)	Sometimes (<1 per week)	Never	Mostly (daily)	strong	yes		yes		yes		yes		yes		yes		yes		no	Survey took place before 16:00	5	1	5	1	5	2	5	1	5	1	no		app	app
11	2021-03-29	62	female	yes	no	no	no	yes	no	Once a day	> Once a day	different	Never	Frequently (> = 1 per week)	Sometimes (<1 per week)	Sometimes (<1 per week)	Frequently (> = 1 per week)	Mostly (daily)	a little	yes		yes		yes		yes		yes		yes		yes		no	Survey took place before 16:00	5	1	5	1	5	1	5	1	5	1	no		paper	paper
12	2021-03-29	65	female	no	no	no	no	yes	no	Several times a day	> Once a day	different	Mostly (daily)	Mostly (daily)	Mostly (daily)	Sometimes (<1 per week)	Mostly (daily)	Mostly (daily)	strong	yes		yes		yes		yes		yes		yes		yes		no	Survey took place before 16:00	5	1	5	1	5	1	5	1	5	1	differences	On the paper is too much information at once (translated)	app	app
14	2021-03-29	67	female	yes	no	no	no	yes	no	Several times a day	> Once a day	different	Never	Mostly (daily)	Never	Never	Never	Sometimes (<1 per week)	strong	yes		yes		yes		yes		yes		yes		yes		no	Survey took place before 16:00	5	1	5	1	5	1	5	1	5	1	no		app	app
2	2021-02-09	51	female	yes	yes	no	no	no	no	Once a day	> Once a day	shaped	Never	Mostly (daily)	Never	Never	Frequently (> = 1 per week)	Frequently (> = 1 per week)	strong	yes		yes		yes		yes		yes		yes		yes		no	Survey took place before 16:00	5	1	5	1	5	1	3	1	5	1	differences	You have to read more on the paper - on the Hany easier (translated)	app	app
1	2020-12-23	74	masculine	yes	no	no	no	yes	no	1-3x per week	> 3x per week / daily	different	Sometimes (<1 per week)	Never	Never	Sometimes (<1 per week)	Sometimes (<1 per week)	Sometimes (<1 per week)	strong	yes		yes		yes	without glasses only with the help of the study assistant	yes		yes		yes		yes		no	Survey took place before 16:00	4	4	5	4	4	4	4	1	4	4	differences	Paper is clearer, explains some things better (e.g., representation of the stool consistency) - but at night but app better (translated)	paper	paper
3	2021-02-09	82	masculine	no	no	no	no	no	no		> Once a day	different	Sometimes (<1 per week)	Never	Sometimes (<1 per week)	Sometimes (<1 per week)	Sometimes (<1 per week)	Never	strong	yes		no	Problems typing (no own smartphone)	no	Problems typing (no own smartphone)	yes		yes		yes		yes		no	Survey took place before 16:00	1	2	2	5	5	1	4	1	1	5	no		paper	paper
4	2021-02-09	74	female	no	no	no	no	no	no		> Once a day	soft	Mostly (daily)	Mostly (daily)	Mostly (daily)	Never	Mostly (daily)	Mostly (daily)	strong	yes		no	Font too small	no	Font too small	yes		yes		yes		yes		no	Survey took place before 16:00	3	2	5	5	5	1	4	1	5	5	no		app	Both
7	2021-02-22	56	female	no	no	yes	no	no	no	1x a month	> Once a day	different	Never	Frequently (> = 1 per week)	Sometimes (<1 per week)	Never	Frequently (> = 1 per week)	Never	strong	yes		no	technical problems	no	technical problems	yes		yes		yes		yes		no	Survey took place before 16:00	5	1	5	2	5	1	5	1	5	1	no		Both	app
13	2021-03-29	85	female	no	no	no	no	yes	no	1-3x per week	> Once a day	soft	Never	Frequently (> = 1 per week)	Never	Never	Mostly (daily)	Never	strong	yes		yes		yes		yes		yes		yes		yes		no	Survey took place before 16:00	4	4	2	4	5	1	5	1	4	2	no		paper	app
[truncated: 38 more columns]

## Sheet: Codebook
inter_01_t1/t2	Was the patient able to navigate to the website?
inter_01_t1/t2_r	Was the patient able to navigate to the website? _Reason
inter_02_t1/t2	Was the patient able to log in?
inter_02_t1/t2_r	Was the patient able to log in?_Reason
inter_03_t1/t2	Was the patient able to enter an episode of fecal incontinence?
inter_03_t1/t2_r	Was the patient able to enter an episode of fecal incontinence?_Reason
inter_04_t1/t2	Was the patient able to review all incidents entered (overview)?
inter_04_t1/t2_r	Was the patient able to review all incidents entered (overview)?_Reason
inter_05_t1/t2	Was the patient able to modify a previous incident (e.g., provide additional information)?
inter_05_t1/t2_r	Was the patient able to modify a previous incident (e.g., provide additional information)?_Reason
inter_06_t1/t2	Was the patient able to delete a previous incident?
inter06_t1/t2_r	Was the patient able to delete a previous incident?_Reason
inter_07_t1/t2	Was the patient able to give an overall global assessment of how much discomfort fecal incontinence caused that day?
inter_07_t1/t2_r	Was the patient able to give an overall global assessment of how much discomfort fecal incontinence caused that day?_Reason
pap_vs_app_01	What differences do you see between the paper version and the app?_Yes/No
pap_vs_app_01_u	What differences do you see between the paper version and the app?_Differences
pap_vs_app_02	In which version would you find it easier to complete?
pap_vs_app_03	Which version would you find easier to use?
pap_vs_app_04	If you were to document your bowel movements over a long period of time, which version would you prefer?
